# Supplementary material for: An Integrated Microfluidic Microwave Array Sensor with Machine Learning for Enrichment and Detection of Mixed Biological Solution
Source: Biosensors (Basel). 2025 Jan 13;15(1):45. doi: 10.3390/bios15010045 (PMC11764409; doi:10.3390/bios15010045)
Supplement: Supplementary file 1 [file biosensors-15-00045-s001.zip]

Archive with 1 entries (1 files):
- biosensors-3384381-supplementary.pdf
